# Supplementary material for: Mineral and Organic Fertilizers Distinctly Affect Fungal Communities in the Crop Rhizosphere
Source: J Fungi (Basel). 2022 Mar 1;8(3):251. doi: 10.3390/jof8030251 (PMC8949291; doi:10.3390/jof8030251)
Supplement: Supplementary file 1 [file jof-08-00251-s001.zip]

Archive with 1 entries (1 files):
- jof-1616568-supplementary.pdf
